# Supplementary material for: Exploring Reproductive Timing in Olive Tree: Male Meiosis and Anthesis Events
Source: Plants (Basel). 2025 Aug 13;14(16):2522. doi: 10.3390/plants14162522 (PMC12389715; doi:10.3390/plants14162522)
Supplement: Supplementary file 1 [file plants-14-02522-s001.zip]

Archive with 1 entries (1 files):
- plants-3795557-supplementary.pdf
